# Supplementary material for: A Hybrid Brain–Computer Interface for Real-Life Meal-Assist Robot Control
Source: Sensors (Basel). 2021 Jul 4;21(13):4578. doi: 10.3390/s21134578 (PMC8271393; doi:10.3390/s21134578)
Supplement: Supplementary file 1 [file sensors-21-04578-s001.zip]

Archive with 2 entries (2 files):
- Offline experimental video.mp4
- Online demo video.mp4
